# Supplementary material for: Functional Equivalence of Insulin and IGF-1 in the In Vitro Culture of Chicken Primordial Germ Cells
Source: Genes (Basel). 2025 Apr 24;16(5):481. doi: 10.3390/genes16050481 (PMC12110881; doi:10.3390/genes16050481)
Supplement: Supplementary file 1 [file genes-16-00481-s001.zip]

Archive with 1 entries (1 files):
- genes-3579830-SI.pdf
